# Supplementary material for: Data on occurrence of perfluoroalkyl substances in influents and effluents collected from different wastewater treatment plants in Latvia
Source: Data Brief. 2022 Apr 29;42:108228. doi: 10.1016/j.dib.2022.108228 (PMC9092855; doi:10.1016/j.dib.2022.108228)
Supplement: Supplementary file 1 [file mmc1.xlsx]

## Sheet: Reagent blank levels
Raw data for procedural blanks (concentrtions expressed as pg/μL)	PFPeA	PFHxA	PFHpA	PFOA	PFNA	PFDA	PFUdA	PFDoA	PFTrDA	PFTeDA	PFBS	PFPeS	PFHxS	PFHpS	PFOS	PFNS	PFDS
1	0	0	0	0.52305	0	0	0	0	0	0	0	0	0	0	0.181554	0	0
2	0	0	0	0.586379	0	0	0	0	0	0	0	0	0	0	0.198454	0	0
3	0	0	0	0.124532	0	0	0	0	0	0	0	0	0	0	0.158242	0	0
4	0	0	0	0	0	0	0	0	0	0	0	0	0	0	0.16726	0	0
5	0	0	0	0.0992607	0	0	0	0	0	0	0	0	0	0	0.247134	0	0
6	0.00303333	0.692011	0	0.665349	0.0842126	0	0	0.15506	0	0	0.0368172	0	0.281583	0	0.169153	0	0.0702061
7	0.0189366	0.544933	0.00370889	0.249461	0.0729055	0	0.0190127	0.193499	0.121774	0.0258202	0.0128543	0	0.124699	0	0.246013	0	0.253068
8	0	0	0	1.16553	0	0	0	0	0	0	0	0	0	0	0.193718	0	0
9	0.00120064	0.194304	0	0	0.00599727	0	0	0	0	0.00551297	0.0399077	0.00188123	0.153138	0	0.144603	0	0
10	0.00166242	0.117088	0.00636578	0	0	0	0	0	0	0	0.0114626	0	0.145676	0	0.131887	0	0
11	0.0245114	0.185771	0.0188427	0.102862	0.0311249	0	0	0.127206	0.27735	0.340752	0.111644	0	0.593327	0	0.165248	0	0
12	0	0.170297	0	0.860339	0	0	0	0	0	0	0.0130882	0	0.156111	0	0.150413	0	0
13	0.00136992	0.16915	0.00197441	0.904681	0.0199058	0	0	0.00789667	0	0	0.0295032	0.000508116	0.146408	0	0.141868	0	0
14	0	0	0	0.367997	0	0	0	0	0	0	0	0	0	0	0.164263	0	0
15	0.0015655	0.156883	0.0106081	0.0523314	0.011175	0.00113909	0	0.0158011	0	0.00112989	0.00760972	0	0.1489	0	0.140681	0	0
16	0	0.220165	0.00717027	0.20395	0.085151	0	0	0.031527	0	0	0.133512	0	0.278738	0	0.137765	0	0
17	0	1.36642	0	0.133664	0.0809419	0	0	0.0644789	0	0	0.233251	0	0.17384	0	0.562648	0	0
18	0	0	0	0.108883	0	0	0	0	0	0	0	0	0	0	0.265327	0	0
19	0	0	0	0.114775	0	0	0	0	0	0	0	0	0	0	0.492655	0	0
20	0.0025075	0.759448	0.0120485	0.193867	0.0130334	0	0	0.0428588	0	0	0.013202	0	0.280705	0	0.158492	0	0
21	0	0	0	0.0246696	0	0	0	0	0	0	0	0	0	0	0.160321	0	0
Mean calculated concentration (pg/μL)	0.00260892	0.217927	0.00289136	0.308647	0.0192594	5.42423e-05	0.000905364	0.0303965	0.0190059	0.0177722	0.030612	0.000113778	0.118244	0	0.208462	0	0.015394
Median concentration (pg/μL)	0	0.117088	0	0.133664	0	0	0	0	0	0	0.00760972	0	0.124699	0	0.165248	0	0
Max concentration (pg/μL)	0.0245114	1.36642	0.0188427	1.16553	0.085151	0.00113909	0.0190127	0.193499	0.27735	0.340752	0.233251	0.00188123	0.593327	0	0.562648	0	0.253068
Min concentration (pg/μL)	0	0	0	0	0	0	0	0	0	0	0	0	0	0	0.131887	0	0
Mean concentration per vial, considering 100 μL final extract (ng)	0.000260892	0.0217927	0.000289136	0.0308647	0.00192594	5.42423e-06	9.05364e-05	0.00303965	0.00190059	0.00177722	0.0030612	1.13778e-05	0.0118244	0	0.0208462	0	0.0015394
Mean contribution to sample result, considering 0.25 L sample aliquot (ng/L)	0.00104357	0.0871709	0.00115655	0.123459	0.00770376	2.16969e-05	0.000362146	0.0121586	0.00760236	0.00710887	0.0122448	4.55113e-05	0.0472976	0	0.0833847	0	0.00615761
